# Supplementary material for: When bariatric surgery reduces food addiction: a prospective study
Source: Front Nutr. 2025 Nov 27;12:1535911. doi: 10.3389/fnut.2025.1535911 (PMC12695559; doi:10.3389/fnut.2025.1535911)
Supplement: SUPPLEMENTARY FIGURES S1-S11 — Trends in each symptom of the YFAS 2.0. [file Data_Sheet_1.zip]

Archive with 12 entries (12 files):
- Image 1.TIF
- Image 10.TIF
- Image 11.TIF
- Image 2.TIF
- Image 3.TIF
- Image 4.TIF
- Image 5.TIF
- Image 6.TIF
- Image 7.TIF
- Image 8.TIF
- Image 9.TIF
- Supplementary Table 1.docx
